# Supplementary material for: Metabolomic Insights into Prostate Cancer Treatment and Relapse
Source: Cancers (Basel). 2025 Dec 15;17(24):3993. doi: 10.3390/cancers17243993 (PMC12730953; doi:10.3390/cancers17243993)
Supplement: Supplementary file 1 [file cancers-17-03993-s001.zip]

Archive with 4 entries (4 files):
- SupplementaryFigures_revised.pdf
- SupplementaryTable3.xlsx
- Supplementary_Table_1.xlsx
- Supplementary_Table_2.xlsx
