# Supplementary material for: Metabolomic Insights into Prostate Cancer Treatment and Relapse
Source: Cancers (Basel). 2025 Dec 15;17(24):3993. doi: 10.3390/cancers17243993 (PMC12730953; doi:10.3390/cancers17243993)
Supplement: Supplementary file 1 [file cancers-17-03993-s001.zip › SupplementaryTable3.xlsx]

## Sheet: ST3
S-1-pyrroline-5-carboxylate
