# Supplementary material for: Metabolomic Insights into Prostate Cancer Treatment and Relapse
Source: Cancers (Basel). 2025 Dec 15;17(24):3993. doi: 10.3390/cancers17243993 (PMC12730953; doi:10.3390/cancers17243993)
Supplement: Supplementary file 1 [file cancers-17-03993-s001.zip › Supplementary_Table_1.xlsx]

## Sheet: ST1
Supplementary Table 1. Significant metabolites with a FC > 1.5 or FC < 0.67 (n = 140)
PLOT_NAME	SUB_PATHWAY	FC*	p-value*	q-value*
androsterone sulfate	Androgenic Steroids	0.34	< 0,001	< 0,001
epiandrosterone sulfate	Androgenic Steroids	0.34	< 0,001	< 0,001
5alpha-androstan-3beta,17beta-diol disulfate	Androgenic Steroids	0.13	< 0,001	< 0,001
androstenediol (3alpha, 17alpha) monosulfate (3)	Androgenic Steroids	0.37	< 0,001	< 0,001
androstenediol (3beta,17beta) disulfate (2)	Androgenic Steroids	0.49	< 0,001	< 0,001
17alpha-hydroxypregnanolone glucuronide	Pregnenolone Steroids	0.21	< 0,001	< 0,001
androstenediol (3beta,17beta) disulfate (1)	Androgenic Steroids	0.56	< 0,001	< 0,001
pregnenediol sulfate (C21H34O5S)*	Pregnenolone Steroids	0.58	< 0,001	< 0,001
5alpha-androstan-3alpha,17beta-diol monosulfate (1)	Androgenic Steroids	0.26	< 0,001	< 0,001
androstenediol (3beta,17beta) monosulfate (1)	Androgenic Steroids	0.65	< 0,001	< 0,001
pregnen-diol disulfate*	Pregnenolone Steroids	0.57	< 0,001	< 0,001
21-hydroxypregnenolone disulfate	Pregnenolone Steroids	0.65	< 0,001	< 0,001
hexadecanedioate (C16)	Fatty Acid, Dicarboxylate	0.5	< 0,001	< 0,001
androsterone glucuronide	Androgenic Steroids	0.35	< 0,001	< 0,001
5alpha-pregnan-3beta,20beta-diol monosulfate (1)	Progestin Steroids	0.55	< 0,001	< 0,001
androstenediol (3alpha, 17alpha) monosulfate (2)	Androgenic Steroids	0.55	< 0,001	< 0,001
octadecanedioate (C18)	Fatty Acid, Dicarboxylate	0.53	< 0,001	< 0,001
5alpha-pregnan-3beta,20alpha-diol disulfate	Progestin Steroids	0.51	< 0,001	< 0,001
tetradecanedioate (C14)	Fatty Acid, Dicarboxylate	0.52	< 0,001	< 0,001
pregnenetriol disulfate*	Pregnenolone Steroids	0.63	< 0,001	< 0,001
pregnenolone sulfate	Pregnenolone Steroids	0.61	< 0,001	< 0,001
tetrahydrocortisone glucuronide (5)	Corticosteroids	0.64	< 0,001	< 0,001
heneicosapentaenoate (21:5n3)	Long Chain Polyunsaturated Fatty Acid (n3 and n6)	0.34	< 0,001	< 0,001
3-hydroxydodecanedioate*	Fatty Acid, Dicarboxylate	0.44	< 0,001	< 0,001
biliverdin	Hemoglobin and Porphyrin Metabolism	0.65	< 0,001	< 0,001
pregnanediol-3-glucuronide	Progestin Steroids	0.58	< 0,001	< 0,001
lactosyl-N-nervonoyl-sphingosine (d18:1/24:1)*	Lactosylceramides (LCER)	0.61	< 0,001	< 0,001
etiocholanolone glucuronide	Androgenic Steroids	0.51	< 0,001	0.001
docosapentaenoate (DPA; 22:5n3)	Long Chain Polyunsaturated Fatty Acid (n3 and n6)	0.46	< 0,001	0.001
hexanoylglutamine	Fatty Acid Metabolism (Acyl Glutamine)	0.57	< 0,001	0.001
3-hydroxydecanoate	Fatty Acid, Monohydroxy	0.61	< 0,001	0.001
3-hydroxylaurate	Fatty Acid, Monohydroxy	0.49	< 0,001	0.001
3-hydroxybutyrate (BHBA)	Ketone Bodies	0.44	< 0,001	0.001
tetradecadienedioate (C14:2-DC)*	Fatty Acid, Dicarboxylate	0.57	< 0,001	0.001
dihomolinoleate (20:2n6)	Long Chain Polyunsaturated Fatty Acid (n3 and n6)	0.51	< 0,001	0.002
N-oleoyltaurine	Endocannabinoid	0.56	< 0,001	0.002
5alpha-pregnan-3beta,20alpha-diol monosulfate (2)	Progestin Steroids	0.61	< 0,001	0.002
3-hydroxyoleate*	Fatty Acid, Monohydroxy	0.47	< 0,001	0.002
palmitate (16:0)	Long Chain Saturated Fatty Acid	0.58	< 0,001	0.002
pentadecanoate (15:0)	Long Chain Saturated Fatty Acid	0.54	< 0,001	0.002
linoleate (18:2n6)	Long Chain Polyunsaturated Fatty Acid (n3 and n6)	0.51	< 0,001	0.002
pristanate	Fatty Acid, Branched	0.59	< 0,001	0.002
5-dodecenoate (12:1n7)	Medium Chain Fatty Acid	0.53	< 0,001	0.002
dodecadienoate (12:2)*	Fatty Acid, Dicarboxylate	0.56	< 0,001	0.002
10-nonadecenoate (19:1n9)	Long Chain Monounsaturated Fatty Acid	0.51	< 0,001	0.002
(R)-3-hydroxybutyrylcarnitine	Fatty Acid Metabolism (Acyl Carnitine, Hydroxy)	0.54	< 0,001	0.003
myristate (14:0)	Long Chain Saturated Fatty Acid	0.52	< 0,001	0.003
dodecenedioate (C12:1-DC)*	Fatty Acid, Dicarboxylate	0.65	< 0,001	0.003
tetradecadienoate (14:2)*	Long Chain Polyunsaturated Fatty Acid (n3 and n6)	0.49	< 0,001	0.003
docosahexaenoate (DHA; 22:6n3)	Long Chain Polyunsaturated Fatty Acid (n3 and n6)	0.59	< 0,001	0.003
oleate/vaccenate (18:1)	Long Chain Monounsaturated Fatty Acid	0.54	< 0,001	0.003
adrenate (22:4n6)	Long Chain Polyunsaturated Fatty Acid (n3 and n6)	0.53	0.001	0.003
3-hydroxysebacate	Fatty Acid, Monohydroxy	0.6	0.001	0.003
androstenediol (3beta,17beta) monosulfate (2)	Androgenic Steroids	0.53	0.001	0.004
palmitoleate (16:1n7)	Long Chain Monounsaturated Fatty Acid	0.42	0.001	0.004
arachidonate (20:4n6)	Long Chain Polyunsaturated Fatty Acid (n3 and n6)	0.65	0.001	0.004
(14 or 15)-methylpalmitate (a17:0 or i17:0)	Fatty Acid, Branched	0.57	0.001	0.004
margarate (17:0)	Long Chain Saturated Fatty Acid	0.57	0.001	0.004
10-heptadecenoate (17:1n7)	Long Chain Monounsaturated Fatty Acid	0.48	0.001	0.004
docosadienoate (22:2n6)	Long Chain Polyunsaturated Fatty Acid (n3 and n6)	0.58	0.001	0.004
(16 or 17)-methylstearate (a19:0 or i19:0)	Fatty Acid, Branched	0.61	0.001	0.004
dihomolinolenate (20:3n3 or 3n6)	Long Chain Polyunsaturated Fatty Acid (n3 and n6)	0.6	0.001	0.005
3-hydroxyoctanoylcarnitine (2)	Fatty Acid Metabolism (Acyl Carnitine, Hydroxy)	0.64	0.001	0.005
myristoleoylcarnitine (C14:1)*	Fatty Acid Metabolism (Acyl Carnitine, Monounsaturated)	0.58	0.001	0.005
myristoleate (14:1n5)	Long Chain Monounsaturated Fatty Acid	0.49	0.001	0.005
1-methyl-5-imidazoleacetate	Histidine Metabolism	0.51	0.001	0.005
stearate (18:0)	Long Chain Saturated Fatty Acid	0.65	0.001	0.006
1-methyl-5-imidazolelactate	Histidine Metabolism	0.55	0.001	0.006
3-hydroxydecanoylcarnitine	Fatty Acid Metabolism (Acyl Carnitine, Hydroxy)	0.64	0.001	0.007
laurylcarnitine (C12)	Fatty Acid Metabolism (Acyl Carnitine, Medium Chain)	0.66	0.002	0.007
cis-4-decenoate (10:1n6)*	Medium Chain Fatty Acid	0.53	0.002	0.008
eicosenoate (20:1n9 or 1n11)	Long Chain Monounsaturated Fatty Acid	0.5	0.002	0.009
linoleoyl ethanolamide	Endocannabinoid	0.63	0.002	0.011
3-hydroxyoctanoylcarnitine (1)	Fatty Acid Metabolism (Acyl Carnitine, Hydroxy)	0.63	0.002	0.009
phytanate	Food Component/Plant	0.62	0.003	0.011
linolenate (18:3n3 or 3n6)	Long Chain Polyunsaturated Fatty Acid (n3 and n6)	0.55	0.003	0.011
(2 or 3)-decenoate (10:1n7 or n8)	Medium Chain Fatty Acid	0.58	0.003	0.012
cinnamoylglycine	Food Component/Plant	0.44	0.003	0.012
eicosapentaenoate (EPA; 20:5n3)	Long Chain Polyunsaturated Fatty Acid (n3 and n6)	0.63	0.004	0.014
4-methylhexanoylglutamine	Fatty Acid Metabolism (Acyl Glutamine)	0.57	0.004	0.015
N-stearoyltaurine	Endocannabinoid	0.65	0.004	0.015
decanoylcarnitine (C10)	Fatty Acid Metabolism (Acyl Carnitine, Medium Chain)	0.66	0.005	0.017
5-dodecenoylcarnitine (C12:1)	Fatty Acid Metabolism (Acyl Carnitine, Monounsaturated)	0.41	0.007	0.021
inosine	Purine Metabolism, (Hypo)Xanthine/Inosine containing	0.64	0.007	0.022
2-piperidinone	Food Component/Plant	0.56	0.009	0.026
stearidonate (18:4n3)	Long Chain Polyunsaturated Fatty Acid (n3 and n6)	0.55	0.009	0.027
laurate (12:0)	Medium Chain Fatty Acid	0.65	0.01	0.03
suberoylcarnitine (C8-DC)	Fatty Acid Metabolism (Acyl Carnitine, Dicarboxylate)	0.65	0.011	0.033
1-stearoyl-2-docosahexaenoyl-GPE (18:0/22:6)*	Phosphatidylethanolamine (PE)	1.57	< 0,001	< 0,001
prolylhydroxyproline	Urea cycle; Arginine and Proline Metabolism	1.73	< 0,001	< 0,001
arachidonoylcholine	Fatty Acid Metabolism (Acyl Choline)	2.84	< 0,001	< 0,001
oleoylcholine	Fatty Acid Metabolism (Acyl Choline)	2.89	< 0,001	< 0,001
linoleoylcholine*	Fatty Acid Metabolism (Acyl Choline)	2.52	< 0,001	< 0,001
5-hydroxylysine	Lysine Metabolism	1.77	< 0,001	< 0,001
palmitoylcholine	Fatty Acid Metabolism (Acyl Choline)	2.64	< 0,001	< 0,001
fructose	Fructose, Mannose and Galactose Metabolism	2.07	< 0,001	< 0,001
maltose	Glycogen Metabolism	2.13	< 0,001	0.001
1-oleoyl-2-linoleoyl-GPE (18:1/18:2)*	Phosphatidylethanolamine (PE)	1.75	< 0,001	0.001
1-linoleoyl-GPA (18:2)*	Lysophospholipid	1.67	< 0,001	0.001
1-linoleoylglycerol (18:2)	Monoacylglycerol	1.53	< 0,001	0.013
1-stearoyl-2-oleoyl-GPE (18:0/18:1)	Phosphatidylethanolamine (PE)	1.85	< 0,001	0.002
2-isopropylmalate	Food Component/Plant	2.64	0.001	0.003
mannitol/sorbitol	Fructose, Mannose and Galactose Metabolism	1.74	0.001	0.004
pantoate	Pantothenate and CoA Metabolism	1.6	0.001	0.005
taurochenodeoxycholate	Primary Bile Acid Metabolism	2.04	0.001	0.006
glycochenodeoxycholate	Primary Bile Acid Metabolism	1.98	0.001	0.005
dopamine 3-O-sulfate	Tyrosine Metabolism	1.85	0.001	0.005
dopamine 4-sulfate	Tyrosine Metabolism	2.07	0.001	0.006
4-vinylguaiacol sulfate	Food Component/Plant	2.36	0.001	0.006
sucrose	Disaccharides and Oligosaccharides	2.13	0.002	0.008
piperine	Food Component/Plant	1.77	0.003	0.013
N-(2-furoyl)glycine	Food Component/Plant	2.89	0.003	0.012
glycodeoxycholate	Secondary Bile Acid Metabolism	2.12	0.003	0.014
4-ethylcatechol sulfate	Benzoate Metabolism	1.71	0.004	0.019
taurocholate	Primary Bile Acid Metabolism	1.97	0.004	0.019
ethyl beta-glucopyranoside	Food Component/Plant	2.14	0.005	0.017
4-methylguaiacol sulfate	Benzoate Metabolism	1.56	0.005	0.022
3-methyl catechol sulfate (2)	Benzoate Metabolism	2.12	0.005	0.018
3-hydroxy-3-methylglutarate	Mevalonate Metabolism	1.62	0.006	0.024
vanillic acid glycine	Food Component/Plant	1.81	0.006	0.019
1-dihomo-linolenylglycerol (20:3)	Monoacylglycerol	2.14	0.006	0.019
ferulic acid 4-sulfate	Food Component/Plant	2.44	0.006	0.02
glucuronate	Aminosugar Metabolism	1.75	0.006	0.025
hydantoin-5-propionate	Histidine Metabolism	1.54	0.006	0.021
taurodeoxycholate	Secondary Bile Acid Metabolism	2.52	0.007	0.027
tartronate (hydroxymalonate)	Food Component/Plant	1.65	0.007	0.022
2,3-dihydroxyisovalerate	Food Component/Plant	1.52	0.008	0.03
tyramine O-sulfate	Tyrosine Metabolism	1.94	0.008	0.024
4-acetylcatechol sulfate (1)	Food Component/Plant	1.97	0.008	0.03
4-acetylphenyl sulfate	Benzoate Metabolism	1.62	0.008	0.025
N-methylproline	Urea cycle; Arginine and Proline Metabolism	1.96	0.009	0.027
glycocholate	Primary Bile Acid Metabolism	1.69	0.01	0.038
thymol sulfate	Food Component/Plant	2.29	0.013	0.045
sulfate of piperine metabolite C16H19NO3 (3)*	Food Component/Plant	1.62	0.014	0.048
sulfate of piperine metabolite C16H19NO3 (2)*	Food Component/Plant	1.73	0.014	0.048
1-palmitoylglycerol (16:0)	Monoacylglycerol	1.62	0.015	0.041
4-hydroxyglutamate	Glutamate Metabolism	1.63	0.017	0.046
3-ethylcatechol sulfate (2)	Food Component/Plant	1.58	0.018	0.047
methyl glucopyranoside (alpha + beta)	Food Component/Plant	1.65	0.018	0.048
3-hydroxystachydrine*	Food Component/Plant	2.33	0.019	0.05
* Tabulated q-value, p-value and fold change (FC) are from the TT-model if significant in that model, otherwise from the model the metabolite is significant in (ADT for all but one). A FC > 1, indicate a higher mean value after treatment. The q-value is the FDR-corrected p-value.
