# Supplementary material for: Metabolomic Insights into Prostate Cancer Treatment and Relapse
Source: Cancers (Basel). 2025 Dec 15;17(24):3993. doi: 10.3390/cancers17243993 (PMC12730953; doi:10.3390/cancers17243993)
Supplement: Supplementary file 1 [file cancers-17-03993-s001.zip › Supplementary_Table_2.xlsx]

## Sheet: ST2
Supplementary Table 2. Significant metabolites for comparing relapsing with non-relapsing patients
PLOT_NAME	SUB_PATHWAY	FC*	p-value	q-value*
epiandrosterone sulfate	Androgenic Steroids	3.78	0.0006	0.0379
N-palmitoyl-sphinganine (d18:0/16:0)	Dihydroceramides	2.24	< 0.0001	0.0115
1-stearoyl-2-linoleoyl-GPI (18:0/18:2)	Phosphatidylinositol (PI)	1.81	0.0002	0.0305
1-linoleoyl-GPE (18:2)*	Lysophospholipid	1.78	0.0001	0.0305
1-stearoyl-2-linoleoyl-GPE (18:0/18:2)*	Phosphatidylethanolamine (PE)	1.78	0.0008	0.0401
1-linoleoyl-2-linolenoyl-GPC (18:2/18:3)*	Phosphatidylcholine (PC)	1.73	0.0003	0.0305
1-oleoyl-GPE (18:1)	Lysophospholipid	1.72	0.0002	0.0305
1,2-dilinoleoyl-GPC (18:2/18:2)	Phosphatidylcholine (PC)	1.68	0.0006	0.0379
1-linoleoyl-GPC (18:2)	Lysophospholipid	1.56	0.0007	0.0379
gamma-glutamylhistidine	Gamma-glutamyl Amino Acid	1.49	0.0005	0.0352
1-stearoyl-GPE (18:0)	Lysophospholipid	1.44	0.0003	0.0305
cholesterol sulfate	Sterol	1.41	0.0003	0.0305
1-stearoyl-GPC (18:0)	Lysophospholipid	1.35	0.0004	0.033
1-palmitoyl-2-stearoyl-GPC (16:0/18:0)	Phosphatidylcholine (PC)	1.35	0.0009	0.0423
cholesterol	Sterol	1.3	0.0007	0.0401
1-palmitoyl-2-linoleoyl-GPC (16:0/18:2)	Phosphatidylcholine (PC)	1.26	< 0.0001	0.0122
* FC = Fold change (a FC > 1, indicate a higher mean value for relapsing patients). The q-value is the FDR-corrected p-value.
